# Supplementary material for: Dynamic Migratory Strategies and Foraging Habitats of Southern Right Whales Revealed by Satellite Telemetry
Source: Ecol Evol. 2026 Jul 6;16(7):e73975. doi: 10.1002/ece3.73975 (PMC13337319; doi:10.1002/ece3.73975)
Supplement: Supplementary file 11 — Table S1: Summary of the 34 satellite‐tracked southern right whale movements. Tags that were still transmitting at the time of paper writing are denoted with an Asterix (*). For animals that were genetically sexed (see Methods), the sex is shown in brackets after the Tag ID (M or F). [file ECE3-16-e73975-s007.xlsx]

## Sheet: Table S1
		Tag ID (sex)	First position date	Last position date	Duration (days)	Track length (km)	Last location (lat; lon)	Group Composition
		221420 (F)	44481	44740	259	8604	-59.28; -31.64	CC
		221422 (F)	44481	44695	214	4242	-45.77; 3.12	CC
		221423	44481	44851	370	15854	-54.35; -38.06	CC
		222172	44481	44647	166	7148	-45.96; 50.25	CC
		222173 (F)	44850	45243	393	16727	-41.76; 13.60	CC
		225990 (F)	44850	45341	491	9384	-45.18; 13.16	CC
		225991	44850	44970	120	2696	-33.64; 18.13	CC
		225992 (F)	44850	45067	217	9606	-45.79; 50.27	CC
		225993 (F)	44850	45108	258	13023	-42.2; 28.67	CC
		236904	44850	45038	188	6627	-49.96; 5.96	CC
		236905 (F)	44850	44913	63	2798	-39.84; 34.06	CC
		236906 (F)	44850	45216	366	21294	-38.56; -50.65	CC
		236907	44850	45176	326	8496	-40.74; 32.0	CC
		236908 (F)	44850	45222	372	14697	-44.64; 51.26	CC
		225994 (F)	44851	44943	92	3231	-41.94; -7.24	CC
		84498	45211	45436	225	10614	-55.35; -34.51	CC
		87636	45211	45490	279	5194	-45.99; 50.02	CC
		87762	45211	45253	42	2829	-41.32; -5.72	CC
		87780	45211	45327	116	4404	-44.5; 4.97	CC
		171990	45211	45216	5	208	-34.55; 19.08	CC
		174063 (M)	45211	45413	202	7644	-46.13; 50.23	UA
		174316	45211	45520	309	17428	-43.93; -14.44	CC
		221425	45211	45487	276	14380	-55.04; -34.87	CC
		171993	45216	45240	24	1757	-39.68; 13.96	CC
		174061	45216	45557	341	19588	-42.95; 17.38	CC
		174064	45216	45386	170	4289	-49.37; 18.41	CC
		252704	45583	45754	171	9685	-37.91; -54.92	CC
		252712	45583	45747	164	1457	-39.88; 8.86	CC
		252707	45585	45751	166	8727	-57.8; -4.86	CC
		253550	45587	45754	167	6309	-46.0; 50.38	CC
		253548	45588	45754	166	6797	-38.71; 15.62	CC
		253551	45588	45753	165	9534	-45.87; 50.25	CC
		254731	45588	45614	26	842	-36.8; 19.09	CC
